# Supplementary material for: Canine Leptospirosis in Flood-Affected Areas of Southern Brazil: Molecular Assessment and Public Health Implications
Source: Infect Dis Rep. 2025 Jun 3;17(3):63. doi: 10.3390/idr17030063 (PMC12193477; doi:10.3390/idr17030063)
Supplement: Supplementary file 1 [file idr-17-00063-s001.zip › Supplementary Table S1.xlsx]

## Sheet: Planilha1
Supplementary Table 1. Description of leptospiral strains used for secY phylogenetic analysis.
Access Number	Species	Strain	Serogroup	Serovar	Host	Source	Location	Year
MH059525.1	L. borgpetersenii	TC129	Sejroe	Hardjo	bovine	urine	unknown	2016
KU219480.1	L. interrogans	Horse133	Australis	Bratislava	equine	unknown	Portugal	2004
MH683044.1	L. interrogans	UFU02	Grippotyphosa	Grippotyphosa	bovine	urine	Brazil	2016
OR920403.1	L. interrogans	102	Icterohaemorrhagiae	Copenhageni	rodent	kidney	Serbia	unknown
OR920398.1	L. interrogans	L117	Icterohaemorrhagiae	Copenhageni	rodent	kidney	Serbia	unknown
MN394913.1	L. interrogans	C72/2017	Icterohaemorrhagiae	Copenhageni	canine	blood	Brazil	2017
MN394910.1	L. interrogans	C52/2015	Icterohaemorrhagiae	Copenhageni	canine	blood	Brazil	2015
MN394909.1	L. interrogans	C51/2015	Icterohaemorrhagiae	Copenhageni	canine	blood	Brazil	2015
MN394908.1	L. interrogans	C41/2015	Icterohaemorrhagiae	Copenhageni	canine	blood	Brazil	2015
MN394907.1	L. interrogans	C29/2013	Icterohaemorrhagiae	Copenhageni	canine	blood	Brazil	2013
MN394906.1	L. interrogans	C25/2013	Icterohaemorrhagiae	Copenhageni	canine	urine	Brazil	2013
MN394902.1	L. interrogans	C1/2012	Icterohaemorrhagiae	Copenhageni	canine	urine	Brazil	2012
MN394912.1	L. interrogans	C56/2015	Icterohaemorrhagiae	Copenhageni	canine	urine	Brazil	2015
KU219479.1	L. interrogans	36840	Icterohaemorrhagiae	Copenhageni	rodent	unknown	Portugal	2011
KU219478.1	L. interrogans	22955Z37	Icterohaemorrhagiae	Copenhageni	rodent	unknown	Portugal	2012
GQ204306.1	L. interrogans	Wijnberg	Icterohaemorrhagiae	Copenhageni	human	unknown	Netherlands	unknown
GQ204305.1	L. interrogans	M20	Icterohaemorrhagiae	Copenhageni	human	unknown	Denmark	1938
GQ204304.1	L. interrogans	CIDEIM 105	Icterohaemorrhagiae	Copenhageni	rodent	unknown	Colombia	1994
GQ204303.1	L. interrogans	CIDEIM 92	Icterohaemorrhagiae	Copenhageni	rodent	unknown	Colombia	1994
GQ204302.1	L. interrogans	Fiocruz R82	Icterohaemorrhagiae	Copenhageni	rodent	unknown	Brazil	1998
GQ204301.1	L. interrogans	Fiocruz R62	Icterohaemorrhagiae	Copenhageni	rodent	unknown	Brazil	1998
GQ204300.1	L. interrogans	Fiocruz LV-3314	Icterohaemorrhagiae	Copenhageni	human	unknown	Brazil	2008
GQ204299.1	L. interrogans	Fiocruz LV-2983	Icterohaemorrhagiae	Copenhageni	human	unknown	Brazil	2007
MH683046.1	L. interrogans	Unesp05	Icterohaemorrhagiae	Icterohaemorrhagiae	swine	urine	Brazil	2017
MH683045.1	L. interrogans	Unesp01	Icterohaemorrhagiae	Icterohaemorrhagiae	swine	urine	Brazil	2016
OR920473.1	L. interrogans	17/20	Icterohaemorrhagiae	Icterohaemorrhagiae	rodent	kidney	Serbia	unknown
OR920468.1	L. interrogans	146	Icterohaemorrhagiae	Icterohaemorrhagiae	rodent	kidney	Serbia	unknown
OR920463.1	L. interrogans	293	Icterohaemorrhagiae	Icterohaemorrhagiae	rodent	kidney	Serbia	unknown
OR920458.1	L. interrogans	L129	Icterohaemorrhagiae	Icterohaemorrhagiae	rodent	kidney	Serbia	unknown
OR920453.1	L. interrogans	206/22	Icterohaemorrhagiae	Icterohaemorrhagiae	rodent	kidney	Serbia	unknown
KU219481.1	L. interrogans	13843	Pomona	Pomona	bovine	unknown	Portugal	2006
MT776374.1	L. interrogans	POM23	Pyrogenes	Manilae	human	blood	Philippines	unknown
MT776373.1	L. interrogans	POM20	Pyrogenes	Manilae	human	blood	Philippines	unknown
MT776372.1	L. interrogans	POM19	Pyrogenes	Manilae	human	blood	Philippines	unknown
34315894	L. kirschneri	3522 CT	Cynopteri	Cynopteri	bat	unknown	Indonesia	unknown
KP263059.1	L. kirschneri	UC5/2011	Grippotyphosa	Grippotyphosa	equine	urine	Brazil	2011
GQ204297.1	L. kirschneri	Moskva V	Grippotyphosa	Grippotyphosa	unknown	unknown	unknown	unknown
OR920393.1	L. kirschneri	139	Pomona	Mozdok	rodent	kidney	Serbia	unknown
KU219590.1	L. kirschneri	MozdokPT	Pomona	Mozdok	swine	unknown	Portugal	1990
KP114457.1	L. kirschneri	61H	Pomona	Mozdok	human	blood	Brazil	unknown
EU358015.1	L. kirschneri	5621	Pomona	Mozdok	unknown	unknown	unknown	unknown
PQ389452*	L. interrogans	LBVP030/24-5	unknown	unknown	canine	blood	Brazil	2024
PQ389460*	L. interrogans	LBVP046/24-9	unknown	unknown	canine	blood	Brazil	2024
PQ389453*	L. interrogans	LBVP047/24-1	unknown	unknown	canine	urine	Brazil	2024
PQ389454*	L. interrogans	LBVP049/24-5	unknown	unknown	canine	urine	Brazil	2024
PQ389455*	L. interrogans	LBVP050/24	unknown	unknown	canine	urine	Brazil	2024
PQ389456*	L. interrogans	LBVP059/24-13	unknown	unknown	canine	urine	Brazil	2024
PQ389458*	L. interrogans	LBVP065/24-6	unknown	unknown	canine	urine	Brazil	2024
PQ389459*	L. interrogans	LBVP065/24-11	unknown	unknown	canine	urine	Brazil	2024
PQ389457*	L. kirschneri	LBVP060/24-7	unknown	unknown	canine	urine	Brazil	2024
* from this study
