# Supplementary material for: Canine Leptospirosis in Flood-Affected Areas of Southern Brazil: Molecular Assessment and Public Health Implications
Source: Infect Dis Rep. 2025 Jun 3;17(3):63. doi: 10.3390/idr17030063 (PMC12193477; doi:10.3390/idr17030063)
Supplement: Supplementary file 1 [file idr-17-00063-s001.zip › Supplementary Table S2.xlsx]

## Sheet: Planilha1_2
Supplementary Table 2. General data of the rescued dogs analyzed for leptospirosis
ID	Breed	Lifecycle stage	Gender	Rescue Location	Clinical signs		Treatment				Leptospira sp. qPCR
					Status	Description	Antibiotic therapy prior to the sampling?	Antimicrobial drug	Drug class	Period (days)
030/24-5	Mixed breed	Senior	Female	Eldorado do Sul	Suspected	Lethargy/ Jaundice	Yes	doxycycline	tetracycline	3	detected
030/24-2	Mixed breed	Adult	Female	unknown	Suspected	Vomiting/ Lethargy/ Jaundice	No	N/A	N/A	N/A	not detected
030/24-3	Mixed breed	Adult	Male	Eldorado do Sul	Suspected	Jaundice/ Dehydration	Yes	ampicillin; ceftriaxone; metronidazol	penicilliin; cephalosporin; nitroimidazole	N/A	not detected
031/24	Mixed breed	Adult	Male	unknown	Suspected	Loss of appetite/ Vomiting/ Lethargy/ Abdominal pain/ Diarrhea/ Jaundice/ Dehydration/ Drinking or urinating more than usual/ Weight loss/ Stiffness or muscle pain	No	N/A	N/A	N/A	not detected
032/24	Mixed breed	Adult	Female	Porto Alegre	Suspected	Lethargy/ Jaundice	Yes	doxycycline	tetracycline	3	not detected
034/24	Pitbull	Adult	Male	Porto Alegre	Suspected	Lethargy	Yes	cefalexin	cephalosporins	3	not detected
035/24	Mixed breed	Senior	Male	Porto Alegre	Suspected	Lethargy/ Jaundice	Yes	doxycycline	tetracycline	1	not detected
037/24	Mixed breed	Adolescent	Female	unknown	Asymptomatic	N/A	No	N/A	N/A	N/A	not detected
033/24	Mixed breed	Senior	Male	unknown	Suspected	Loss of appetite/ Vomiting/ Jaundice	Yes	enrofloxacin; amoxicillin	fluoroquinolone; penicillin	1	not detected
036/24-3	Mixed breed	Adult	Male	unknown	Suspected	Diarrhea/ Dehydration	No	N/A	N/A	N/A	not detected
038/24-2	Mixed breed	Puppy	Female	Porto Alegre	Asymptomatic	N/A	No	N/A	N/A	N/A	not detected
036/24-2	Mixed breed	Puppy	Female	unknown	Suspected	Lethargy/ Hematuria	No	N/A	N/A	N/A	not detected
038/24-4	Mixed breed	Senior	Male	unknown	Asymptomatic	N/A	No	N/A			not detected
038/24-3	Mixed breed	Adolescent	Female	Porto Alegre	Asymptomatic	N/A	No	N/A	N/A	N/A	not detected
038/24-1	Mixed breed	Adolescent	Female	Porto Alegre	Asymptomatic	N/A	No	N/A	N/A	N/A	not detected
036/24-1	Mixed breed	Puppy	Female	unknown	Suspected	Diarrhea	No	N/A		-	not detected
036/24-4	Mixed breed	Adult	Female	unknown	Suspected	Lethargy/ Diarrhea/ Dehydration	No	N/A	N/A	N/A	not detected
036/24-5	Mixed breed	Adolescent	Male	unknown	Suspected	Lethargy/ Diarrhea/ Dehydration	No	N/A	N/A	N/A	not detected
043/24	Mini Collie	Adult	Female	Porto Alegre	Suspected	Vomiting	No	N/A	N/A	N/A	not detected
041/24	Mixed breed	Senior	Male	Porto Alegre	Suspected	Vomiting	No	N/A	N/A	N/A	not detected
042/24	Mixed breed	Adolescent	Male	Porto Alegre	Suspected	Lethargy/ Jaundice	No	N/A	N/A	N/A	not detected
044/24	Mixed breed	Senior	Female	unknown	Asymptomatic	N/A	No	N/A	N/A	N/A	not detected
045/24	American Pit Bull Terrier	Adult	Male	Porto Alegre	Asymptomatic	N/A	No	N/A	N/A	N/A	not detected
046/24-6	Mixed breed	Adolescent	Male	unknown	Asymptomatic	N/A	No	N/A	N/A	N/A	not detected
046/24-5	Mixed breed	Adult	Male	unknown	Asymptomatic	N/A	No	N/A	N/A	N/A	not detected
046/24-8	Mixed breed	Adult	Male	Canoas	Asymptomatic	N/A	No	N/A	N/A	N/A	not detected
046/24-9	Mixed breed	Adult	Male	Canoas	Asymptomatic	N/A	No	N/A	N/A	N/A	detected
046/24-2	Mixed breed	Adult	Female	unknown	Asymptomatic	N/A	No	N/A	N/A	N/A	not detected
046/24-11	Mixed breed	Adult	Male	Porto Alegre	Asymptomatic	N/A	No	N/A	N/A	N/A	not detected
046/24-7	Mixed breed	Adult	Female	Porto Alegre	Asymptomatic	N/A	No	N/A	N/A	N/A	not detected
046/24-10	Mixed breed	Adult	Male	Porto Alegre	Asymptomatic	N/A	No	N/A	N/A	N/A	not detected
046/24-3	Poodle	Adult	Male	Porto Alegre	Asymptomatic	N/A	No	N/A	N/A	N/A	not detected
046/24-12	Mixed breed	Adult	Male	Canoas	Asymptomatic	N/A	No	N/A	N/A	N/A	not detected
046/24-4	Mixed breed	Adult	Female	unknown	Asymptomatic	N/A	No	N/A	N/A	N/A	not detected
046/24-13	Mixed breed	Adult	Male	unknown	Asymptomatic	N/A	No	N/A	N/A	N/A	not detected
046/24-1	Mixed breed	Adult	Male	Canoas	Asymptomatic	N/A	No	N/A	N/A	N/A	not detected
047/24-23	Mixed breed	Adult	Male	Porto Alegre	Asymptomatic	N/A	Yes	enrofloxacin	fluoroquinolone	N/A	not detected
047/24-6	Mixed breed	Adult	Female	unknown	Suspected	Loss of appetite/ Lethargy	No	N/A	N/A	N/A	not detected
047/24-39	Mixed breed	Adult	Female	Eldorado do Sul	Asymptomatic	N/A	No	N/A	N/A	N/A	not detected
047/24-4	Mixed breed	Adult	Male	Porto Alegre	Asymptomatic	N/A	No	N/A	N/A	N/A	not detected
047/24-14	Mixed breed	Adult	Male	unknown	Suspected	Loss of appetite	No	N/A	N/A	N/A	not detected
047/24-2	Mixed breed	Adult	Male	Eldorado do Sul	Asymptomatic	N/A	No	N/A	N/A	N/A	not detected
047/24-36	Mixed breed	Adult	Male	unknown	Asymptomatic	N/A	No	N/A	N/A	N/A	not detected
047/24-40	Mixed breed	Adult	Female	Porto Alegre	Asymptomatic	N/A	No	N/A	N/A	N/A	not detected
047/24-1	American Pit Bull Terrier	Puppy	Male	Porto Alegre	Asymptomatic	N/A	Yes	doxycycline	tetracycline	12	detected
047/24-26	Mixed breed	Adult	Male	Porto Alegre	Asymptomatic	N/A	No	N/A	N/A	N/A	not detected
047/24-17	Mixed breed	Adult	Male	unknown	Asymptomatic	N/A	No	N/A	N/A	N/A	not detected
047/24-44	Mixed breed	Adult	Male	Porto Alegre	Asymptomatic	N/A	No	N/A	N/A	N/A	not detected
047/24-7	Mixed breed	Adult	Female	Porto Alegre	Asymptomatic	N/A	No	N/A	N/A	N/A	not detected
047/24-33	Mixed breed	Adult	Male	Eldorado do Sul	Asymptomatic	N/A	No	N/A	N/A	N/A	not detected
047/24-28	German Shepherd	Adult	Male	Porto Alegre	Asymptomatic	N/A	Yes	spiramycin; metronidazol	macrolide; nitroimidazole	N/A	not detected
047/24-16	Mixed breed	Adult	Female	Eldorado do Sul	Asymptomatic	N/A	No	N/A	N/A	N/A	not detected
047/24-34	Mixed breed	Adult	Female	Eldorado do Sul	Asymptomatic	N/A	No	N/A	N/A	N/A	not detected
047/24-41	Mixed breed	Adult	Female	Eldorado do Sul	Suspected	Loss of appetite	No	N/A	N/A	N/A	not detected
047/24-30	Mixed breed	Adult	Female	Eldorado do Sul	Suspected	Loss of appetite/ Lethargy	No	N/A	N/A	N/A	not detected
047/24-56	Mixed breed	Adult	Female	Porto Alegre	Asymptomatic	N/A	No	N/A	N/A	N/A	not detected
047/24-22	Mixed breed	Adult	Male	Porto Alegre	Asymptomatic	N/A	No	N/A	N/A	N/A	not detected
047/24-12	Mixed breed	Adult	Female	Eldorado do Sul	Asymptomatic	N/A	No	N/A	N/A	N/A	not detected
047/24-9	Mixed breed	Adult	Female	unknown	Asymptomatic	N/A	No	N/A	N/A	N/A	not detected
047/24-8	Mixed breed	Adult	Female	Eldorado do Sul	Asymptomatic	N/A	No	N/A	N/A	N/A	not detected
047/24-27	Mixed breed	Adult	Female	unknown	Suspected	Loss of appetite	No	N/A	N/A	N/A	not detected
047/24-32	Mixed breed	Adult	Male	Porto Alegre	Asymptomatic	N/A	No	N/A	N/A	N/A	not detected
047/24-49	Mixed breed	Adult	Female	Porto Alegre	Suspected	Loss of appetite/ Lethargy	No	N/A	N/A	N/A	not detected
047/24-13	Mixed breed	Adult	Male	Porto Alegre	Asymptomatic	N/A	No	N/A	N/A	N/A	not detected
047/24-20	Mixed breed	Adult	Male	Porto Alegre	Asymptomatic	N/A	No	N/A	N/A	N/A	not detected
047/24-21	Mixed breed	Adult	Male	Porto Alegre	Suspected	Loss of appetite/ Abdominal pain/ Diarrhea	No	N/A	N/A	N/A	not detected
047/24-52	Mixed breed	Adult	Female	Porto Alegre	Asymptomatic	N/A	No	N/A	N/A	N/A	not detected
047/24-29	Mixed breed	Adult	Male	Porto Alegre	Suspected	Diarrhea	No	N/A	N/A	N/A	not detected
047/24-25	Mixed breed	Adult	Male	Porto Alegre	Asymptomatic	N/A	No	N/A	N/A	N/A	not detected
047/24-11	Mixed breed	Adult	Male	Porto Alegre	Asymptomatic	N/A	No	N/A	N/A	N/A	not detected
047/24-50	Mixed breed	Adult	Male	Porto Alegre	Asymptomatic	N/A	No	N/A	N/A	N/A	not detected
047/24-55	Mixed breed	Adult	Male	Porto Alegre	Asymptomatic	N/A	No	N/A	N/A	N/A	not detected
047/24-59	Mixed breed	Adult	Male	Porto Alegre	Asymptomatic	N/A	No	N/A	N/A	N/A	not detected
047/24-48	Mixed breed	Adult	Male	Porto Alegre	Asymptomatic	N/A	No	N/A	N/A	N/A	not detected
047/24-42	Mixed breed	Adult	Male	Porto Alegre	Asymptomatic	N/A	No	N/A	N/A	N/A	not detected
047/24-3	Mixed breed	Adult	Female	Porto Alegre	Asymptomatic	N/A	No	N/A	N/A	N/A	not detected
047/24-19	Mixed breed	Adult	Male	Porto Alegre	Suspected	Lethargy	No	N/A	N/A	N/A	not detected
047/24-5	Mixed breed	Adult	Female	Porto Alegre	Asymptomatic	N/A	No	N/A	N/A	N/A	not detected
047/24-10	Mixed breed	Adult	Female	Porto Alegre	Asymptomatic	N/A	No	N/A	N/A	N/A	not detected
047/24-15	Mixed breed	Adult	Male	Porto Alegre	Asymptomatic	N/A	No	N/A	N/A	N/A	not detected
047/24-46	Mixed breed	Adult	Male	Porto Alegre	Asymptomatic	N/A	No	N/A	N/A	N/A	not detected
047/24-47	Mixed breed	Adult	Female	Porto Alegre	Asymptomatic	N/A	No	N/A	N/A	N/A	not detected
047/24-57	Mixed breed	Adult	Male	Porto Alegre	Asymptomatic	N/A	No	N/A	N/A	N/A	not detected
047/24-24	Mixed breed	Adult	Male	Porto Alegre	Asymptomatic	N/A	No	N/A	N/A	N/A	not detected
047/24-31	Mixed breed	Adult	Male	Porto Alegre	Asymptomatic	N/A	No	N/A	N/A	N/A	not detected
047/24-35	Mixed breed	Adult	Male	Porto Alegre	Asymptomatic	N/A	No	N/A	N/A	N/A	not detected
047/24-38	Mixed breed	Adult	Female	Porto Alegre	Asymptomatic	N/A	No	N/A	N/A	N/A	not detected
047/24-18	Mixed breed	Adult	Male	Porto Alegre	Asymptomatic	N/A	No	N/A	N/A	N/A	not detected
047/24-51	Mixed breed	Adult	Male	Porto Alegre	Asymptomatic	N/A	No	N/A	N/A	N/A	not detected
047/24-14	Mixed breed	Adult	Female	Porto Alegre	Asymptomatic	N/A	No	N/A	N/A	N/A	not detected
047/24-54	Mixed breed	Adult	Male	Porto Alegre	Asymptomatic	N/A	No	N/A	N/A	N/A	not detected
047/24-58	Mixed breed	Adult	Male	Porto Alegre	Asymptomatic	N/A	Yes	enrofloxacin	fluoroquinolone	N/A	not detected
048/24-1	Mixed breed	Adult	Male	Porto Alegre	Suspected	Loss of appetite	No	N/A	N/A	N/A	not detected
048/24-2	Mixed breed	Adult	Female	Porto Alegre	Asymptomatic	N/A	No	N/A	N/A	N/A	not detected
048/24-3	Mixed breed	Adult	Female	unknown	Asymptomatic	N/A	No	N/A	N/A	N/A	not detected
048/24-4	Mixed breed	Adult	Female	Porto Alegre	Asymptomatic	N/A	No	N/A	N/A	N/A	not detected
048/24-5	American Pit Bull Terrier	Puppy	Male	Porto Alegre	Asymptomatic	N/A	No	N/A	N/A	N/A	not detected
048/24-6	Mixed breed	Adult	Female	Porto Alegre	Asymptomatic	N/A	No	N/A	N/A	N/A	not detected
048/24-7	Mixed breed	Adult	Male	unknown	Asymptomatic	N/A	No	N/A	N/A	N/A	not detected
048/24-8	Mixed breed	Adult	Male	Porto Alegre	Asymptomatic	N/A	No	N/A	N/A	N/A	not detected
048/24-9	American Pit Bull Terrier	Adult	Male	Porto Alegre	Asymptomatic	N/A	No	N/A	N/A	N/A	not detected
048/24-10	Mixed breed	Adult	Male	Porto Alegre	Asymptomatic	N/A	No	N/A	N/A	N/A	not detected
048/24-11	Mixed breed	Adult	Female	unknown	Asymptomatic	N/A	No	N/A	N/A	N/A	not detected
048/24-12	Mixed breed	Adult	Male	Porto Alegre	Asymptomatic	N/A	No	N/A	N/A	N/A	not detected
049/24-1	Mixed breed	Adult	Female	unknown	Asymptomatic	N/A	No	N/A	N/A	N/A	not detected
049/24-2	Mixed breed	Adult	Male	unknown	Asymptomatic	N/A	No	N/A	N/A	N/A	not detected
049/24-3	Mixed breed	Adult	Male	unknown	Asymptomatic	N/A	No	N/A	N/A	N/A	not detected
049/24-4	Mixed breed	Adult	Female	unknown	Asymptomatic	N/A	No	N/A	N/A	N/A	not detected
049/24-5	Mixed breed	Adult	Female	Porto Alegre	Asymptomatic	N/A	No	N/A	N/A	N/A	detected
049/24-6	Mixed breed	Adult	Female	unknown	Asymptomatic	N/A	No	N/A	N/A	N/A	not detected
049/24-7	Mixed breed	Adult	Male	unknown	Asymptomatic	N/A	No	N/A	N/A	N/A	not detected
049/24-8	Mixed breed	Adult	Male	unknown	Asymptomatic	N/A	No	N/A	N/A	N/A	not detected
049/24-9	Mixed breed	Adult	Male	Porto Alegre	Asymptomatic	N/A	No	N/A	N/A	N/A	not detected
049/24-10	Mixed breed	Adult	Female	Porto Alegre	Asymptomatic	N/A	No	N/A	N/A	N/A	not detected
049/24-11	Mixed breed	Adult	Male	unknown	Asymptomatic	N/A	No	N/A	N/A	N/A	not detected
051/24	Fila Brasileiro	Adolescent	Female	Porto Alegre	Asymptomatic	N/A	Yes	doxycycline	tetracycline	15	not detected
050/24	Mixed breed	Adult	Male	Porto Alegre	Suspected	Jaundice	Yes	doxycycline	tetracycline	3	detected
052/24-1	American Pit Bull Terrier	Adult	Female	unknown	Suspected	Diarrhea	Yes	doxycycline	tetracycline	7	not detected
052/24-2	American Pit Bull Terrier	Adult	Female	Porto Alegre	Suspected	Diarrhea	No	N/A	N/A	N/A	not detected
052/24-3	American Pit Bull Terrier	Adult	Male	Porto Alegre	Asymptomatic	N/A	No	N/A	N/A	N/A	not detected
053/24-1	Mixed breed	Adult	Male	unknown	Asymptomatic	N/A	No	N/A	N/A	N/A	not detected
053/24-2	Mixed breed	Adult	Male	unknown	Asymptomatic	N/A	No	N/A	N/A	N/A	not detected
053/24-3	Mixed breed	Adolescent	Female	unknown	Asymptomatic	N/A	No	N/A	N/A	N/A	not detected
053/24-4	Mixed breed	Adult	Male	unknown	Asymptomatic	N/A	No	N/A	N/A	N/A	not detected
053/24-5	Mixed breed	Adult	Male	unknown	Asymptomatic	N/A	No	N/A	N/A	N/A	not detected
053/24-6	Mixed breed	Adult	Male	unknown	Asymptomatic	N/A	No	N/A	N/A	N/A	not detected
053/24-7	Mixed breed	Adult	Male	unknown	Asymptomatic	N/A	No	N/A	N/A	N/A	not detected
053/24-8	Mixed breed	Adult	Male	unknown	Asymptomatic	N/A	No	N/A	N/A	N/A	not detected
053/24-9	Mixed breed	Adult	Male	unknown	Asymptomatic	N/A	No	N/A	N/A	N/A	not detected
054/24-1	Mixed breed	Adult	Male	unknown	Asymptomatic	N/A	No	N/A	N/A	N/A	not detected
054/24-2	Mixed breed	Adult	Male	unknown	Asymptomatic	N/A	No	N/A	N/A	N/A	not detected
054/24-3	Mixed breed	Adult	Female	Porto Alegre	Asymptomatic	N/A	No	N/A	N/A	N/A	not detected
054/24-4	Mixed breed	Adolescent	Male	unknown	Asymptomatic	N/A	No	N/A	N/A	N/A	not detected
054/24-5	Mixed breed	Adult	Female	unknown	Asymptomatic	N/A	No	N/A	N/A	N/A	not detected
054/24-6	Mixed breed	Senior	Female	unknown	Asymptomatic	N/A	No	N/A	N/A	N/A	not detected
054/24-7	Mixed breed	Adult	Male	Porto Alegre	Asymptomatic	N/A	No	N/A	N/A	N/A	not detected
054/24-8	Mixed breed	Senior	Male	unknown	Asymptomatic	N/A	No	N/A	N/A	N/A	not detected
054/24-9	Mixed breed	Adult	Male	unknown	Asymptomatic	N/A	No	N/A	N/A	N/A	not detected
054/24-10	Mixed breed	Senior	Female	Porto Alegre	Asymptomatic	N/A	No	N/A	N/A	N/A	not detected
054/24-11	Mixed breed	Adult	Male	unknown	Asymptomatic	N/A	No	N/A	N/A	N/A	not detected
054/24-12	Mixed breed	Adult	Female	unknown	Asymptomatic	N/A	No	N/A	N/A	N/A	not detected
054/24-13	Mixed breed	Adult	Male	unknown	Asymptomatic	N/A	No	N/A	N/A	N/A	not detected
054/24-14	Mixed breed	Adult	Male	Porto Alegre	Asymptomatic	N/A	No	N/A	N/A	N/A	not detected
054/24-15	Mixed breed	Adult	Male	unknown	Asymptomatic	N/A	No	N/A	N/A	N/A	not detected
054/24-16	Mixed breed	Adult	Male	Porto Alegre	Asymptomatic	N/A	No	N/A	N/A	N/A	not detected
054/24-17	Mixed breed	Adult	Female	unknown	Asymptomatic	N/A	No	N/A	N/A	N/A	not detected
054/24-18	Mixed breed	Senior	Male	Porto Alegre	Asymptomatic	N/A	No	N/A	N/A	N/A	not detected
054/24-19	Mixed breed	Adult	Male	unknown	Asymptomatic	N/A	No	N/A	N/A	N/A	not detected
056/24-1	Mixed breed	Adolescent	Male	unknown	Asymptomatic	N/A	No	N/A	N/A	N/A	not detected
056/24-2	Mixed breed	Senior	Male	unknown	Asymptomatic	N/A	No	N/A	N/A	N/A	not detected
056/24-3	Mixed breed	Adult	Female	unknown	Asymptomatic	N/A	No	N/A	N/A	N/A	not detected
056/24-4	Mixed breed	Adult	Male	unknown	Asymptomatic	N/A	No	N/A	N/A	N/A	not detected
056/24-5	Mixed breed	Adult	Male	unknown	Suspected	Vomiting/ Diarrhea	Yes	trimethoprim; sulfadoxine	pyrimidines	4	not detected
056/24-6	Mixed breed	Adult	Female	unknown	Suspected	Diarrhea/ Drinking or urinating more than usual	Yes	amoxicyllin	penicilliin	N/A	not detected
056/24-7	Mixed breed	Adult	Male	unknown	Asymptomatic	N/A	No	N/A	N/A	N/A	not detected
055/24-1	unknown	Adult	Male	unknown	Asymptomatic	N/A	No	N/A	N/A	N/A	not detected
055/24-2	unknown	Adult	Female	unknown	Asymptomatic	N/A	No	N/A	N/A	N/A	not detected
057/24	Mixed breed	Adolescent	Female	Porto Alegre	Suspected	Lethargy/ Diarrhea	Yes	amoxicyllin	penicilliin	2	not detected
059/24-1	Mixed breed	Adolescent	Male	Porto Alegre	Asymptomatic	N/A	No	N/A	N/A	N/A	not detected
059/24-2	Mixed breed	Adult	Male	Porto Alegre	Asymptomatic	N/A	No	N/A	N/A	N/A	not detected
059/24-3	Mixed breed	Adolescent	Male	Canoas	Asymptomatic	N/A	No	N/A	N/A	N/A	not detected
059/24-4	Mixed breed	Adolescent	Male	unknown	Asymptomatic	N/A	No	N/A	N/A	N/A	not detected
059/24-5	Mixed breed	Senior	Male	Porto Alegre	Asymptomatic	N/A	No	N/A	N/A	N/A	not detected
059/24-6	Mixed breed	Adult	Female	Porto Alegre	Asymptomatic	N/A	No	N/A	N/A	N/A	not detected
059/24-7	Mixed breed	Adult	Male	Eldorado do Sul	Asymptomatic	N/A	No	N/A	N/A	N/A	not detected
059/24-8	Mixed breed	Adolescent	Male	Porto Alegre	Asymptomatic	N/A	No	N/A	N/A	N/A	not detected
059/24-9	Mixed breed	Adult	Female	Porto Alegre	Asymptomatic	N/A	No	N/A	N/A	N/A	not detected
059/24-10	Mixed breed	Adolescent	Female	Porto Alegre	Asymptomatic	N/A	No	N/A	N/A	N/A	not detected
059/24-11	Mixed breed	Adult	Male	Porto Alegre	Asymptomatic	N/A	No	N/A	N/A	N/A	not detected
059/24-12	Mixed breed	Adolescent	Female	Porto Alegre	Asymptomatic	N/A	No	N/A	N/A	N/A	not detected
059/24-13	Mixed breed	Adult	Male	Porto Alegre	Asymptomatic	N/A	No	N/A	N/A	N/A	detected
059/24-14	Mixed breed	Adult	Female	Canoas	Asymptomatic	N/A	No	N/A	N/A	N/A	not detected
059/24-15	Mixed breed	Adolescent	Male	Canoas	Asymptomatic	N/A	No	N/A	N/A	N/A	not detected
059/24-16	Mixed breed	Senior	Male	Canoas	Asymptomatic	N/A	No	N/A	N/A	N/A	not detected
059/24-17	Mixed breed	Adult	Male	Eldorado do Sul	Asymptomatic	N/A	No	N/A	N/A	N/A	not detected
059/24-18	Mixed breed	Adult	Male	Eldorado do Sul	Asymptomatic	N/A	No	N/A	N/A	N/A	not detected
059/24-19	Mixed breed	Adult	Male	Porto Alegre	Asymptomatic	N/A	No	N/A	N/A	N/A	not detected
059/24-20	Mixed breed	Adolescent	Female	unknown	Asymptomatic	N/A	No	N/A	N/A	N/A	not detected
059/24-21	Mixed breed	Adult	Male	Porto Alegre	Asymptomatic	N/A	No	N/A	N/A	N/A	not detected
059/24-22	Mixed breed	Adolescent	Male	unknown	Asymptomatic	N/A	No	N/A	N/A	N/A	not detected
059/24-23	Mixed breed	Adult	Female	Canoas	Asymptomatic	N/A	No	N/A	N/A	N/A	not detected
059/24-24	German Shepherd	Adult	Female	Porto Alegre	Asymptomatic	N/A	No	N/A	N/A	N/A	not detected
059/24-25	German Shepherd	Adult	Male	Porto Alegre	Asymptomatic	N/A	No	N/A	N/A	N/A	not detected
059/24-26	Mixed breed	Senior	Male	Porto Alegre	Asymptomatic	N/A	No	N/A	N/A	N/A	not detected
059/24-27	Mixed breed	Adult	Female	Porto Alegre	Asymptomatic	N/A	No	N/A	N/A	N/A	not detected
059/24-28	Mixed breed	Adolescent	Male	unknown	Asymptomatic	N/A	No	N/A	N/A	N/A	not detected
059/24-29	Mixed breed	Senior	Male	Canoas	Asymptomatic	N/A	No	N/A	N/A	N/A	not detected
059/24-30	Mixed breed	Senior	Male	Porto Alegre	Asymptomatic	N/A	No	N/A	N/A	N/A	not detected
059/24-31	Mixed breed	Adolescent	Male	Porto Alegre	Asymptomatic	N/A	No	N/A	N/A	N/A	not detected
059/24-32	Mixed breed	Adult	Male	Porto Alegre	Asymptomatic	N/A	No	N/A	N/A	N/A	not detected
059/24-33	Mixed breed	Adult	Male	Porto Alegre	Asymptomatic	N/A	No	N/A	N/A	N/A	not detected
059/24-34	Mixed breed	Adult	unknown	unknown	Asymptomatic	N/A	No	N/A	N/A	N/A	not detected
059/24-35	unknown	Adult	unknown	Eldorado do Sul	Asymptomatic	N/A	Yes	amoxicyllin	penicilliin	N/A	not detected
058/24-1	Mixed breed	Adolescent	Male	Porto Alegre	Asymptomatic	N/A	No	N/A	N/A	N/A	not detected
058/24-2	Mixed breed	Senior	Female	Porto Alegre	Asymptomatic	N/A	No	N/A	N/A	N/A	not detected
058/24-3	Mixed breed	Adolescent	Female	unknown	Asymptomatic	N/A	No	N/A	N/A	N/A	not detected
058/24-4	Mixed breed	Adult	Female	Porto Alegre	Asymptomatic	N/A	No	N/A	N/A	N/A	not detected
058/24-5	Mixed breed	Adult	Female	Porto Alegre	Asymptomatic	N/A	No	N/A	N/A	N/A	not detected
058/24-6	Mixed breed	Senior	Male	Porto Alegre	Asymptomatic	N/A	No	N/A	N/A	N/A	not detected
058/24-7	Mixed breed	Adult	Male	Porto Alegre	Asymptomatic	N/A	No	N/A	N/A	N/A	not detected
058/24-8	American Pit Bull Terrier	Adult	Female	Porto Alegre	Asymptomatic	N/A	No	N/A	N/A	N/A	not detected
058/24-9	Mixed breed	Adult	Male	Porto Alegre	Asymptomatic	N/A	No	N/A	N/A	N/A	not detected
060/24-1	Mixed breed	Senior	Female	unknown	Asymptomatic	N/A	No	N/A	N/A	N/A	not detected
060/24-2	Mixed breed	Adolescent	Male	unknown	Asymptomatic	N/A	No	N/A	N/A	N/A	not detected
060/24-3	Mixed breed	Adult	Male	unknown	Asymptomatic	N/A	No	N/A	N/A	N/A	not detected
060/24-4	Mixed breed	Adolescent	Female	unknown	Asymptomatic	N/A	No	N/A	N/A	N/A	not detected
060/24-5	Mixed breed	Adult	Male	unknown	Asymptomatic	N/A	Yes	enrofloxacin	fluoroquinolone	3	not detected
060/24-6	Mixed breed	Senior	Male	unknown	Asymptomatic	N/A	No	N/A	N/A	N/A	not detected
060/24-7	Mixed breed	Adult	Male	unknown	Asymptomatic	N/A	Yes	enrofloxacin	fluoroquinolone	3	detected
060/24-8	Mixed breed	Adolescent	Female	unknown	Asymptomatic	N/A	No	N/A	N/A	N/A	not detected
060/24-9	Mixed breed	Adolescent	Female	unknown	Asymptomatic	N/A	No	N/A	N/A	N/A	not detected
060/24-10	Mixed breed	Adult	Male	unknown	Asymptomatic	N/A	No	N/A	N/A	N/A	not detected
060/24-11	Mixed breed	Adult	Male	unknown	Asymptomatic	N/A	No	N/A	N/A	N/A	not detected
060/24-12	Mixed breed	Adult	Female	unknown	Asymptomatic	N/A	No	N/A	N/A	N/A	not detected
060/24-13	Mixed breed	Adolescent	Male	unknown	Asymptomatic	N/A	No	N/A	N/A	N/A	not detected
060/24-14	Mixed breed	Adolescent	Male	unknown	Suspected	Diarrhea	No	N/A	N/A	N/A	not detected
060/24-15	Mixed breed	Adult	Male	unknown	Asymptomatic	N/A	No	N/A	N/A	N/A	not detected
060/24-16	Mixed breed	Adult	Female	unknown	Asymptomatic	N/A	No	N/A	N/A	N/A	not detected
060/24-17	Mixed breed	Adult	Male	unknown	Asymptomatic	N/A	No	N/A	N/A	N/A	not detected
060/24-18	Mixed breed	Adult	unknown	unknown	Asymptomatic	N/A	No	N/A	N/A	N/A	not detected
060/24-19	Mixed breed	Adult	Male	unknown	Asymptomatic	N/A	No	N/A	N/A	N/A	not detected
060/24-20	Mixed breed	Adolescent	Male	unknown	Suspected	Diarrhea	No	N/A	N/A	N/A	not detected
060/24-21	Mixed breed	Senior	Female	unknown	Asymptomatic	N/A	No	N/A	N/A	N/A	not detected
060/24-22	Mixed breed	Adolescent	Male	unknown	Asymptomatic	N/A	No	N/A	N/A	N/A	not detected
060/24-23	Mixed breed	Adult	Male	unknown	Asymptomatic	N/A	No	N/A	N/A	N/A	not detected
060/24-24	Mixed breed	Adolescent	Male	unknown	Asymptomatic	N/A	No	N/A	N/A	N/A	not detected
060/24-25	Mixed breed	Adult	Male	unknown	Asymptomatic	N/A	No	N/A	N/A	N/A	not detected
061/24	Mixed breed	Adult	Female	Porto Alegre	Asymptomatic	N/A	No	N/A	N/A	N/A	not detected
062/24	Belgian Shepherd	Adult	Male	Porto Alegre	Suspected	Loss of appetite/ Weight loss	No	N/A	N/A	N/A	not detected
065/24-1	Mixed breed	Adolescent	Male	Canoas	Asymptomatic	N/A	No	N/A	N/A	N/A	not detected
065/24-2	Mixed breed	Adolescent	Male	Porto Alegre	Asymptomatic	N/A	No	N/A	N/A	N/A	not detected
065/24-3	Mixed breed	Adolescent	Male	Porto Alegre	Asymptomatic	N/A	No	N/A	N/A	N/A	not detected
065/24-4	American Pit Bull Terrier	Adult	Male	Porto Alegre	Asymptomatic	N/A	No	N/A	N/A	N/A	not detected
065/24-5	American Pit Bull Terrier	Adolescent	Male	unknown	Asymptomatic	N/A	No	N/A	N/A	N/A	not detected
065/24-6	Mixed breed	Adult	Male	unknown	Asymptomatic	N/A	No	N/A	N/A	N/A	detected
065/24-7	Mixed breed	Senior	Female	Porto Alegre	Asymptomatic	N/A	No	N/A	N/A	N/A	not detected
065/24-8	Mixed breed	Adult	Male	Porto Alegre	Asymptomatic	N/A	No	N/A	N/A	N/A	not detected
065/24-9	Mixed breed	Adult	Female	Porto Alegre	Asymptomatic	N/A	No	N/A	N/A	N/A	not detected
065/24-10	Mixed breed	Adult	Male	Porto Alegre	Asymptomatic	N/A	No	N/A	N/A	N/A	not detected
065/24-11	Mixed breed	Adult	Male	Porto Alegre	Asymptomatic	N/A	No	N/A	N/A	N/A	detected
065/24-12	Mixed breed	Senior	Male	unknown	Asymptomatic	N/A	No	N/A	N/A	N/A	not detected
065/24-13	Mixed breed	Puppy	Male	unknown	Asymptomatic	N/A	No	N/A	N/A	N/A	not detected
065/24-14	Mixed breed	Adolescent	Female	Porto Alegre	Asymptomatic	N/A	No	N/A	N/A	N/A	not detected
065/24-15	Mixed breed	Adolescent	Male	unknown	Asymptomatic	N/A	No	N/A	N/A	N/A	not detected
065/24-16	Mixed breed	Adult	Female	unknown	Asymptomatic	N/A	No	N/A	N/A	N/A	not detected
065/24-17	Mixed breed	Adult	Female	unknown	Asymptomatic	N/A	No	N/A	N/A	N/A	not detected
N/A: not applicable
